# Supplementary material for: NEK1-mediated retromer trafficking promotes blood–brain barrier integrity by regulating glucose metabolism and RIPK1 activation
Source: Nat Commun. 2021 Aug 10;12:4826. doi: 10.1038/s41467-021-25157-7 (PMC8355301; doi:10.1038/s41467-021-25157-7)
Supplement: Supplementary file 3 — Source Data [file 41467_2021_25157_MOESM3_ESM.xlsx]

## Sheet: Fig.1
Fig. 1d
	Nek1+/+				Nek1Kat2J/Kat2J				Nek1+/+; Ripk1D138N/D138N				Nek1Kat2J/Kat2J; RipkD138N/D138N
Positive cells / % (p-S166 RIPK1)	0.492393	0.223059	0.360297		7.10942	3.19719	4.59803		0.20572	0.16525	0.20161		0.13017	0.38171	0.23616
Fig. 1f
	Nek1+/+							Nek1Kat2J/Kat2J							Nek1+/+; Ripk1D138N/D138N							Nek1Kat2J/Kat2J; Ripk1D138N/D138N
Positive cells / % (p-S345 MLKL)	0.381771	0.401467	0.36176	0.259643	0.48729	0.0372557		1.69743	0.939815	1.74208	1.46495	1.46009	1.39819		0.0243793	0.335632	0.205356	0.281317	0.365902	0.172294		0.313295	0.212731	0.108429	0.151548	0.206319	0.145833
Fig. 1g
	Nek1+/+				Nek1Kat2J/Kat2J				Nek1+/+; Ripk1D138N/D138N				Nek1Kat2J/Kat2J; Ripk1D138N/D138N
Evans blue per brain / ug	-0.18478	-0.18478	0.942312		2.35117	4.18269	4.88712		0.096996	0.083198	0.801426		0.237882	0.519654	0.237882
Fig. 1i
	Nek1+/+					Nek1Kat2J/Kat2J					Nek1+/+; Ripk1D138N/D138N					Nek1Kat2J/Kat2J; Ripk1D138N/D138N
Permeability (relative to control)	252027	171145	126871	101255		823148	796322	803281	848058		152487	167917	164892	293982		127375	163480	151277	177801
Fig. 1k
	Nek1+/+				Nek1Kat2J/Kat2J				Nek1Kat2J/Kat2J; Ripk1D138N/D138N
Gr1+ cells (per sections)	2	1	4		24	28	19		1	0	2

## Sheet: Fig. 2
Fig. 2d
	Nek1+/++Vector				Nek1Kat2J/Kat2J+Vector				Nek1Kat2J/Kat2J+HA-Nek1WT				Nek1Kat2J/Kat2J+HA-Nek1D146N
Relative protein levels	1.04055	0.841472	0.789834		0.547292	0.287252	0.254392		1.00825	0.655914	0.785118		0.637428	0.32807	0.371116
Fig. 2e
Relative Protein levels
Time / hours	Nek1+/+	Nek1Kat2J/Kat2J
0	0.974385	0.155375
12	1.00255	0.418965
24	1.06249	0.641035
Fig. 2f
Relative Protein levels
Time / hours	Nek1+/+	Nek1Kat2J/Kat2J
0	0.963366	0.315647
3	0.913845	0.323734
6	0.744182	0.228432
Fig. 2i
	Nek1+/+; Ripk1D138N/D138N					Nek1Kat2J/Kat2J; Ripk1D138N/D138N
Relative Protein levels	1.13978	0.833521	0.719932		0.523464	0.321588	0.261263

## Sheet: Fig. 3
Fig. 3b
	Nek1+/+					Nek1Kat2J/Kat2J					Nek1+/+; Ripk1D138N/D138N					Nek1Kat2J/Kat2J; Ripk1D138N/D138N
ThS+ Plaques	0	3	0	1		17	25	29	19		1	0	2	3		4	7	1	3
Fig. 3f
Relative mRNA levels
	Nek1+/+				Nek1Kat2J/Kat2J				Nek1+/+; Ripk1D138N/D138N				Nek1Kat2J/Kat2J; Ripk1D138N/D138N
Cxcl1	0.612876	1.78592	0.91362		4.43111	3.97145	2.40605		0.710382	1.19389	1.6814		0.505927	0.639936	1.03958
Ccl2	0.958821	1.03766	1.0051		5.21379	5.84958	4.90527		2.04817	1.85746	1.92297		0.623157	0.469002	0.658688
Ccl5	0.91067	1.01396	1.08298		3.50885	3.37995	3.78948		1.73748	1.41225	1.70527		0.655803	0.725141	0.624742
Il1b	1.00486	0.84792	1.17365		2.25168	2.38634	2.52101		1.0519	1.42405	0.746389		1.34381	1.36825	1.54792
Cst7	1.21195	0.961483	0.858169		15.1825	16.1934	17.1286		1.20275	1.4323	1.46442		1.28135	1.08648	1.52063
Fig. 3g
Relative mRNA levels
	Nek1+/+				Nek1Kat2J/Kat2J				Nek1+/+; Ripk1D138N/D138N				Nek1Kat2J/Kat2J; Ripk1D138N/D138N
Tnf	0.706943	1.19886	1.1799		9.5909	9.75855	8.48354		1.25992	1.76215	1.8536		1.79171	1.19031	1.99354
Il1a	0.957271	0.918913	1.13682		1.83932	1.55312	2.0522		0.624763	0.93912	0.688907		0.648785	0.411457	0.626251
Il1b	1.06118	1.00812	0.934759		2.82223	2.52072	2.60961		0.304824	0.389325	0.295258		1.06842	0.84879	0.97163
Il6	0.956387	1.17175	0.892341		3.32803	2.47712	2.37293		0.659449	0.70727	0.121357		0.348283	0.040172	0.413034
Cxcl1	1.35347	0.961039	0.768793		13.4699	8.83155	12.2496		0.525344	0.924877	0.270431		0.686977	0.122286	0.452294
Ccl2	1.14076	0.887611	0.987601		22.6902	18.3029	19.4002		1.4883	1.68958	1.14605		0.799221	0.526194	1.00603
Cst7	0.935623	1.04391	1.02385		59.9768	54.999	57.7734		0.984411	0.925518	0.846941		0.926374	0.752971	0.94322

## Sheet: Fig. 4
Fig. 4a
% Cell Death
	Nek1+/+				Nek1+/++Nec-1s				Nek1Kat2J/Kat2J				Nek1Kat2J/Kat2J+Nec-1s
sh NC	29.3889	35.3632	29.4747		0.419917	2.58756	2.28551		40.3754	39.908	37.1517		3.49107	6.22966	5.60009
sh Vps26b-1	45.6512	46.0614	42.4822		1.21605	3.01459	2.76829		40.9755	44.0905	34.5654		3.5115	7.03368	7.95406
sh Vps26b-2	47.0874	45.3308	36.8297		-0.437872	1.63192	1.52598		44.7127	44.1919	37.9421		0.914495	6.07483	5.78388
sh Vps26b-3	46.1945	47.1208	35.3876		0.379555	1.81245	1.90759		38.8927	40.4922	34.3689		1.58035	5.2167	4.9736
Fig. 4b
% Cell Death
	Nek1+/+				Nek1+/++Nec-1s				Nek1Kat2J/Kat2J				Nek1Kat2J/Kat2J+Nec-1s
sh NC	37.0603	36.8621	30.4232		-0.539925	1.46349	1.51202		56.3302	56.5171	45.6534		4.23431	6.29193	5.32346
sh Vps26b-1	46.9281	45.2102	40.9038		2.97389	4.19867	3.71448		51.8713	53.5341	49.2369		6.08312	8.90301	8.98269
sh Vps26b-2	41.0252	47.6405	43.0939		2.80283	5.56029	4.73887		59.8495	53.8866	46.546		1.90876	3.50187	3.60255
sh Vps26b-3	37.2189	44.8189	43.1251		3.0633	4.45417	3.96664		55.9509	55.158	54.3488		7.48007	9.90381	10.4661
Fig. 4h
	WT				S311D				S311A				S302D/S304D				S302A/S304A
Relative protein levels	1	1	1		1.18567	1.17343	1.27085		1.04736	1.03721	1.07285		0.393702	0.399538	0.825675		1.63558	1.61843	1.61937
Fig. 4i
	WT				S311D				S311A				S302D/S304D				S302A/S304A
Relative protein levels	1	1	1		0.990659	0.907679	0.940114		0.831449	0.789583	0.999153		0.955367	0.896063	0.903913		0.574988	0.609096	0.417286

## Sheet: Fig. 5
Fig. 5c
	Nek1+/+				Nek1Kat2J/Kat2J
Colocalization Value	0.6027	0.697348	0.680264		0.289562	0.439702	0.353054
Fig. 5e
	+Vect				FLAG-Vps26bWT				FLAG-Vps26bS302A/S304A				FLAG-Vps26bS302D/S304D
Colocalization Value	0.137566	0.100534	0.155328		0.208016	0.224842	0.207576		0.0930872	0.107576	0.0581872		0.254429	0.229061	0.274904
Fig. 5g
	+Vect				FLAG-Vps26bWT				FLAG-Vps26bS302A/S304A				FLAG-Vps26bS302D/S304D
Colocalization Value	0.144651	0.072164	0.0480964		0.138462	0.0914198	0.115995		0.113087	0.146568	0.120805		0.285941	0.26391	0.341913
Fig. 5h
Relative peak area
	Nek1+/+							Nek1Kat2J/Kat2J
Glucose M+6	0.477058	0.72652	0.712899	2.17541	1.41242	0.495692		0.208738	0.184227	0.134549	0.138144	0.106962	0.118197
G-6-P M+6	1.10437	0.913653	0.979598	1.00059	1.0562	0.945589		0.796535	0.692147	0.757581	0.412481	0.39554	0.579815
F-1,6-BP M+6	1.21665	1.06997	1.01032	0.815269	0.963266	0.924531		0.219051	0.241306	0.271669	0.109431	0.208553	0.251144
PEP M+3	0.99026	1.06044	1.0649	1.03696	1.00929	0.838151		0.193004	0.164931	0.153324	0.144281	0.104195	0.133348
Pyruvate M+3	0.299109	0.408055	0.67481	3.09409	0.926378	0.597557		0.357874	0.301089	0.322879	0.399472	0.526907	0.238362

## Sheet: Fig. 6
Fig. 6a
Cell death %
Time / hours	Nek1+/+				Nek1+/++ ALCAR				Nek1Kat2J/Kat2J				Nek1Kat2J/Kat2J+ ALCAR
0	3.48208	3.59336	3.46997		4.35402	4.92514	5.40921		4.01649	3.87134	3.88318		4.83579	4.78658	5.21562
3	4.28634	4.51085	4.76601		4.5665	5.43721	5.35316		27.3076	28.0326	26.6429		4.94662	5.09563	5.51168
4	8.44727	9.41069	9.10966		5.67029	6.04929	6.07476		37.5034	39.3595	36.007		6.69307	7.81677	7.55369
6	36.4718	38.3036	38.152		24.6466	19.3182	21.5134		53.6354	50.9348	46.4708		36.5758	37.4269	34.7853
Fig. 6b
Cell death %
Sodium Octonate / mM	Nek1+/+				Nek1+/++TNF/5z7				Nek1Kat2J/Kat2J				Nek1Kat2J/Kat2J+TNF/5z7
0	-0.0851578	0.089433	-0.00427522		4.25211	3.98254	5.5259		0.10555	0.211942	-0.317492		51.9955	66.8797	56.7213
1	-0.110347	0.0332774	0.321219		8.10212	6.30352	7.89402		-0.534585	0.105996	-0.407836		52.9306	61.8087	55.2882
5	1.97377	1.63961	2.3122		5.38493	4.99034	5.22074		0.447906	0.970058	0.210307		15.2596	16.5997	16.3516
20	40.4675	37.5572	37.1762		40.2012	38.7485	37.566		31.8408	30.0626	26.3398		31.2293	30.81	29.2932
Fig. 6h
	Nek1+/+						Nek1+/++20 μM ALCAR						Nek1Kat2J/Kat2J						Nek1Kat2J/Kat2J+20 μM ALCAR
Length / µM	1.1017	1.06101	1.11023	0.984949	0.997157		1.07893	1.13311	1.05292	1.06877	0.897879		0.786261	0.754705	0.672962	0.75178	0.781616		1.06516	1.0227	0.841152	0.940592	0.89373

## Sheet: Fig. 7
Fig. 7b
	Nek1+/+ control diet				Nek1Kat2J/Kat2J Control diet				Nek1+/+ Ketogenic diet				Nek1Kat2J/Kat2J Ketogenic diet
Evans blue Per brain / µg	-0.18478	-0.18478	0.942312		2.35117	4.18269	4.88712		0.66054	0.096996	0.519654		-0.18478	0.096996	0.237882
Fig. 7e
	Nek1+/+ control diet				Nek1Kat2J/Kat2J Control diet				Nek1+/+ Ketogenic diet				Nek1Kat2J/Kat2J Ketogenic diet
Gr1+ cells (per sections)	2	1	4		24	28	19		2	0	1		2	2	3
Fig. 7g
	Nek1+/+ control diet				Nek1Kat2J/Kat2J Control diet				Nek1+/+ Ketogenic diet				Nek1Kat2J/Kat2J Ketogenic diet
A20 Relative protein levels	1.02261	0.996028	0.981362		0.137796	0.130295	0.154693		0.883303	0.904046	0.60353		0.812749	0.677631	0.983997
p-ACCS79 Relative protein levels	0.642766	1.2977	1.05954		2.77389	2.43112	2.932		1.32805	1.59734	1.33947		1.93729	1.68273	1.10037
Fig. 7h
Relative mRNA levels
	Nek1+/+ control diet				Nek1Kat2J/Kat2J Control diet				Nek1+/+ Ketogenic diet				Nek1Kat2J/Kat2J Ketogenic diet
Tnf	0.471719	1.54542	1.37173		9.10505	13.2293	13.8967		1.81588	0.926374	1.25759		0.837213	1.07376	0.907939
Il1a	1.04536	1.00139	0.955283		1.95432	2.20789	2.00926		0.923809	1.2072	1.01022		0.949123	1.01232	0.923169
Il1b	0.959043	1.21139	0.86075		5.0014	4.62462	4.45163		1.17148	0.667728	0.99539		1.61814	1.45734	1.16258
Il6	0.623877	1.00789	1.59034		1.40056	4.85678	4.10961		1.18099	1.33237	0.873573		1.05922	1.17691	0.980099
Cxcl1	1.3107	0.623445	1.22377		20.4496	17.889	20.7494		1.06585	1.53262	0.965267		0.866938	1.1065	1.07624
Ccl2	0.964598	0.902501	1.1487		24.2123	24.2795	22.2798		1.28135	1.42175	1.22405		1.29295	1.27603	1.00672
Cst7	1.22208	0.874987	0.935191		61.4781	56.9254	58.9737		0.860949	0.661586	0.813943		0.794985	1.00835	0.915099
Fig. 7I
Relative mRNA levels
	Nek1+/+ control diet				Nek1Kat2J/Kat2J Control diet				Nek1+/+ Ketogenic diet				Nek1Kat2J/Kat2J Ketogenic diet
Cxcl1	1.32409	0.710054	1.06363		5.59705	4.98871	4.62889		1.28521	2.17799	1.14552		1.29444	1.27839	0.889665
Ccl2	1.1642	0.91658	0.937138		4.76673	4.96571	5.10178		1.15696	0.620857	0.595153		1.6468	1.65481	1.48212
Ccl5	0.965044	1.03359	1.00254		3.78511	3.58341	3.52185		1.12714	1.20469	1.30375		1.50838	1.70645	1.20164
Il1b	1.46679	0.863739	0.789311		2.6087	3.11954	2.95126		1.45464	1.25411	2.29209		1.50316	1.0519	1.07029
Cst7	0.849489	1.32195	0.890487		9.92683	11.1838	9.87194		0.969066	1.25672	1.28135		1.22264	1.26751	1.53581

## Sheet: Extended Data Fig. 1
Extended Data Fig. 1h
Weight /g
	Nek1+/+	Nek1Kat2J/Kat2J	Nek1+/+; Ripk1D138N/D138N	Nek1Kat2J/Kat2J; Ripk1D138N/D138N
	10	5	11	4
	8	4	10	4
	8	4	9	5
	9	4	8	4
	8	5	11	5
	11	5	9	5
	9	4	10	5
	8		9	4
	9		12	4
	8		9	5
	9		8	4
	11		11	5
	11		9	5
	10		9	4
	10		9	5
	9		10
	11		10
	9		9
Extended Data Fig. 1I
Weight /g
	Nek1+/+	Nek1+/+; Ripk1D138N/D138N	Nek1Kat2J/Kat2J;Ripk1D138N/D138N
	34	32	21
	32	35	19
	39	39	22
	32	32	21
	40	38	18
	38	34	23
	33	32	23
Extended Data Fig. 1J
Positive cells / % CC3
	Nek1+/+	Nek1Kat2J/Kat2J	Nek1+/+; RIPK1D138N/D138N	Nek1Kat2J/Kat2J; RIPK1D138N/D138N
	0.055765	5.41552	0.158198	0.188256
	0.183905	7.76872	0.15543	0.166108
	0.202889	1.98341	0.201703	0.196957
	0.236901	3.03701	0.182719	0.158198
	0.312441	3.39256	0.233738	0.360296
	0.356737	2.95989	0.210008	0.142378

## Sheet: Extended Data Fig. 2
Extended Data Fig. 2a
TNF
	Nek1+/+				Nek1Kat2J/Kat2J				Nek1+/++ Nec-1s				Nek1Kat2J/Kat2J + Nec-1s
Cell Death %	1.54358	-0.181598	-0.817191		3.14176	5.90038	5.59387		-0.293169	-1.26063	0.234535		2.43413	1.6813	-1.40527
Extended Data Fig. 2b
TNF/5z7
Time / h	Nek1+/+				Nek1Kat2J/Kat2J				Nek1+/++ Nec-1s				Nek1Kat2J/Kat2J + Nec-1s
3	0.98699	1.52535	-1.57021		0.499424	-1.92086	2.4587		-1.97398	-1.30103	-2.78152		0.729927	0.614675	0.26892
4	6.77434	9.06236	2.87124		31.5021	27.0073	30.6954		-0.224316	-2.10857	-3.0507		5.22474	6.0315	1.30619
5	13.2346	15.1189	16.3302		37.7257	47.2916	39.224		0.98699	-3.0507	3.00583		11.5636	17.6719	8.68229
Extended Data Fig. 2c
TNF/5z7/zVAD
Time / h	Nek1+/+				Nek1Kat2J/Kat2J				Nek1+/++ Nec-1s				Nek1Kat2J/Kat2J + Nec-1s
0	-1.9993	1.36794	0.631357		-0.350643	1.15211	-0.801469		0.0171468	1.45748	-1.47462		-0.13791	0.32179	-0.18388
4	-0.368292	-0.263066	0		6.21139	4.05744	6.26148		4.38957	1.04595	-2.34911		-1.28716	2.66626	1.14925
6	8.62855	10.0491	3.2094		21.1888	17.7325	18.2835		3.41221	1.66324	5.41838		7.12534	-2.34447	6.57371
Extended Data Fig. 2d
TNF
Time / h	sh-NC				sh-Nek1-1				sh-Nek1-2				sh-Nek1-3
0	-0.268752	-0.781823	1.05057		3.46855	-1.11699	-2.35156		0.965784	0.551876	-1.51766		-0.737538	0.483215	0.254323
5	0.024432	1.78353	-0.268752		12.4633	14.3151	9.72957		9.40949	13.8797	14.7903		14.7508	11.7752	5.51882
6	-1.66137	3.90911	8.08698		13.6978	12.9924	2.85126		8.33333	15.8664	10.9823		8.5707	14.2167	8.5707
7	0.171024	8.81994	5.15514		23.0453	6.64315	9.0241		16.6115	13.7141	21.8267		13.9878	21.6938	10.8596
Extended Data Fig. 2f
Time / h
	sh-NC				sh-Nek1-1				sh-Nek1-2				sh-Nek1-3
0	-0.402591	0.752669	-0.350079		0.868762	-0.0739372	-0.794824		0.0181884	-0.309203	0.291015		-2.19037	0.515381	1.67499
4	5.42622	8.10432	8.68195		18.0037	16.8392	18.2255		14.3689	28.2284	23.5904		29.6505	44.3389	42.2129
5	18.9218	27.5337	18.3966		31.8669	36.525	40.1294		35.9767	35.4311	34.3398		43.9523	57.771	50.8617
6	37.4584	28.3214	32.0497		44.6765	39.353	46.5619		56.9844	60.5857	63.3685		61.8779	81.2047	64.487
8	37.4584	28.3214	32.0497		44.6765	39.353	46.5619		56.9844	60.5857	63.3685		61.8779	81.2047	64.487
Extended Data Fig. 2g
mRNA levels
	Nek1+/+				Nek1Kat2J/Kat2J
A20	0.946714	0.948027	1.11419		0.951538	0.987145	0.963484

## Sheet: Extended Data Fig. 3
Extended Data Fig. 3c
mRNA level / Fold
	Nek1+/+				Nek1Kat2J/Kat2J
Tnf	0.959707	1.08272	0.962372		1.40769	1.36257	1.30979
Il1α	0.722966	1.24315	1.11265		2.0758	1.83231	1.77113
Il1β	1.05409	0.966606	0.981459		2.69198	2.4549	2.15198
Cxcl1	1.25992	0.66588	1.19196		0.500347	1.00278	0.842647
Ccl2	1.08172	0.9204	1.0044		1.4025	1.53688	1.41323
Ccl3	0.997462	0.981006	1.02196		2.44528	2.56507	2.6629
Ccl4	1.01255	1.03383	0.955283		3.32572	3.31192	3.48623
Ccl5	1.00394	0.774677	1.2858		1.1355	1.44526	1.37015
Cst7	1.04972	1.0519	0.905634		1.62638	1.33299	1.49243
Extended Data Fig. 3d
Relative mRNA levels
	Nek1+/+				Nek1Kat2J/Kat2J				Nek1+/+; Ripk1D138N/D138N				Nek1Kat2J/Kat2J; Ripk1D138N/D138N
ApoE	1.0037	0.937138	1.06314		2.22068	2.11697	2.41831		1.05824	0.95705	1.09177		1.04126	0.93974	1.26342
Trem2	0.967947	1.11034	0.93045		6.2362	6.05307	6.13757		0.895853	0.998845	0.824924		0.910039	0.910039	0.890076
Tyrobp	1.08073	0.843231	1.09733		4.53363	4.6321	3.60417		0.922956	0.953519	0.912144		0.848508	0.923382	1.03097
Axl	1.15029	0.935623	0.929161		1.70724	1.68841	1.72628		0.847528	1.07276	0.921038		0.99103	1.00905	1.19168
Ctsl	1.01185	0.99103	0.997231		1.8184	1.82724	1.80084		0.923596	0.832968	0.947589		1.06659	1.06807	1.13288
Cd9	1.10854	0.984639	0.916157		2.13811	2.11599	2.09701		0.86814	0.802181	0.777007		1.02574	0.890487	0.918064
Csf1	1.06511	0.972655	0.965267		2.41273	2.622	2.48917		0.799037	0.760138	1.37872		0.992404	1.05775	1.14314
Clec7a	0.902292	0.950439	1.16608		78.6477	67.5242	85.3508		1.48968	1.73388	1.61664		2.13564	2.24492	1.20053
Lilrb4	0.920826	1.19831	0.906262		40.0205	42.0976	43.4013		1.80542	1.65443	2.01159		1.38992	1.58227	1.66094
Timp2	1.0149	1.00301	0.982367		1.11419	1.08147	1.12272		0.956387	0.997692	1.00116		1.06831	1.13236	1.11291
Ctsd	0.973554	0.990572	1.03694		3.8	3.65786	3.68841		0.884336	0.897303	0.921251		0.942349	0.9947	1.03766
Ctsb	0.911933	1.04826	1.04608		1.72628	1.62526	1.71079		0.691755	0.859955	0.869545		1.18263	1.16797	1.06511
Itgax	1.04415	1.14658	0.835281		10.5927	10.9207	10.8604		0.894612	0.554144	0.751754		0.789494	1.20581	0.654743
Extended Data Fig. 3e
Relative mRNA levels
	Nek1+/+				Nek1Kat2J/Kat2J				Nek1+/+; Ripk1D138N/D138N				Nek1Kat2J/Kat2J; Ripk1D138N/D138N
Tmem119	1.19416	0.924663	0.905634		1.00882	0.923809	0.776289		1.19914	0.96393	1.11419		1.15242	0.712354	0.984639
P2ry12	0.817713	1.02574	1.19223		0.751234	1.13236	0.755935		1.04512	1.09632	1.25934		1.35504	1.10292	1.09455
Cx3cr1	1.07276	0.975581	0.955504		1.11961	1.06659	1.10191		0.876808	0.913409	0.881684		0.952638	0.96929	0.956608
Sall1	1.28937	0.951099	0.815449		1.23656	1.14817	1.35504		1.05971	1.07227	1.10624		0.922956	0.880462	1.04054
Gpr34	0.954842	1.02906	1.01771		1.83655	1.86477	1.85703		1.10752	1.14658	1.19942		0.900002	1.01185	0.940174
Fcrls	0.823591	1.06437	1.14076		3.44062	3.60167	3.78336		1.13367	1.01396	1.35097		1.03216	0.909829	0.7457
Rhob	1.02361	0.975806	1.00116		0.978968	1.00162	0.993322		1.10318	0.934111	0.928302		0.901459	1.16743	1.40477
Olfml3	0.936921	1.05848	1.00835		3.02653	3.02653	3.06666		1.05922	1.03455	1.089		0.963039	0.841868	0.688089

[truncated: 4 more sheets: Extended Data Fig. 4, Extended Data Fig. 5, Extended Data Fig. 6, Extended Data Fig. 7]
